# Supplementary material for: A nanopore-based HIV-1 reference epitranscriptome
Source: Nucleic Acids Res. 2026 Mar 19;54(6):gkag220. doi: 10.1093/nar/gkag220 (PMC13000461; doi:10.1093/nar/gkag220)
Supplement: gkag220_Supplemental_Files [file gkag220_supplemental_files.zip]

Archive with 2 entries (2 files):
- Bosmeny_HIV1-Ref-epi_Supplemental_full.pdf
- Bosmeny_HIV1-Ref-epi_SuppTables_revised.docx
